# Supplementary material for: Hot luminescence from single-molecule chromophores electrically and mechanically self-decoupled by tripodal scaffolds
Source: Nat Commun. 2023 Dec 12;14:8253. doi: 10.1038/s41467-023-43948-y (PMC10716191; doi:10.1038/s41467-023-43948-y)
Supplement: Supplementary file 4 — Supplementary Data 1 [file 41467_2023_43948_MOESM4_ESM.txt]

199
Energy =
C    -3.1629602    1.3115411    3.8803453 
C    -1.9014539    1.4221097    3.1158685 
N    -1.2978701    0.1998087    2.7746812 
C    -1.8112191   -1.0769731    3.1179530 
C    -2.8703427   -1.1202308    4.1422641 
C    -3.6022515    0.0673617    4.3951062 
C    -4.7866283    0.0503232    5.1813684 
C    -5.5352406    1.2337866    5.4145091 
C    -5.1354188    2.4265353    4.7867635 
C    -3.9189279    2.4482005    4.0703863 
C    -3.2455961   -2.3100029    4.7877326 
C    -4.4380332   -2.3262993    5.5395868 
C    -5.2034642   -1.1922425    5.7169830 
C    -6.4409983   -1.3018843    6.5155950 
N    -7.0698735   -0.0858504    6.8260872 
C    -6.6442117    1.1902328    6.3896591 
O    -6.8850303   -2.3729399    6.9094489 
O    -7.1725026    2.1907255    6.8538982 
O    -1.3933414   -2.0688146    2.5403944 
O    -1.4178528    2.4929129    2.7761532 
C    -8.2069191   -0.1401570    7.7203964 
C    -8.0188699   -0.6198954    9.0129669 
C    -9.1068943   -0.7248532    9.8750331 
C   -10.3658466   -0.3310436    9.3987191 
C   -10.5640769    0.1641862    8.1095636 
C    -9.4518182    0.2583899    7.2630862 
C    -8.9738650   -1.2613209   11.3033907 
C   -11.9360252    0.6459087    7.6270828 
C    -7.5231186   -1.6284964   11.6506262 
C    -9.4577704   -0.1853457   12.2989563 
C    -9.8470871   -2.5263273   11.4499590 
C   -13.0769981    0.1370361    8.5231358 
C   -11.9319472    2.1900532    7.6534816 
C   -12.2031795    0.1569241    6.1890383 
C    -0.1266998    0.2152599    1.9347938 
C     1.0265021   -0.4252333    2.3832791 
C     2.1564059   -0.4528299    1.5789905 
C     2.1491809    0.1679186    0.3159499 
C     0.9766488    0.8181169   -0.1129140 
C    -0.1557343    0.8384484    0.6900104 
C     3.2981661    0.1359550   -0.5205174 
C     5.4199750    0.1129820   -2.1602799 
C     6.3185719    1.3088615   -1.7759648 
C     6.8063430    2.2135499   -2.7195657 
C     7.6459996    3.2554661   -2.3349482 
C     8.0245155    3.4123451   -0.9900431 
C     7.5308762    2.4914834   -0.0421749 
C     6.6896703    1.4630249   -0.4343437 
C     4.8943197    0.2542298   -3.6051544 
C     5.4265993   -0.4825331   -4.6649989 
C     4.9425635   -0.3190101   -5.9598389 
C     3.9060323    0.5928611   -6.2287002 
C     3.3802683    1.3427481   -5.1562616 
C     3.8687988    1.1706618   -3.8709791 
C     6.2113550   -1.1989910   -1.9967090 
C     5.5462851   -2.3913297   -1.6953868 
C     6.2407220   -3.5890223   -1.5980441 
C     7.6343885   -3.6292114   -1.8041317 
C     8.2993509   -2.4258287   -2.1086737 
C     7.5946345   -1.2318708   -2.1997420 
C     4.2641377    0.1101438   -1.2535915 
S    -2.3564877   -3.8282406    4.8373764 
S    -5.9922351    3.9615295    4.7283414 
C    -7.7181948    3.5955659    4.5295281 
C    -0.6359804   -3.3863151    4.8665964 
C    -8.1784913    2.7412489    3.5081932 
C    -9.5594650    2.6075445    3.3390965 
C   -10.4786892    3.3206844    4.1096506 
C    -9.9845279    4.1672923    5.1046744 
C    -8.6184871    4.3118567    5.3442266 
C     0.2159931   -4.0268827    3.9467800 
C     1.5816555   -3.7400769    4.0015790 
C     2.1138148   -2.8391688    4.9239190 
C     1.2411538   -2.2337967    5.8328302 
C    -0.1299757   -2.4987274    5.8387562 
C    -7.2552655    1.9977235    2.5794813 
C   -11.9583507    3.2199796    3.8410259 
C    -8.1388015    5.2109665    6.4507293 
C    -0.9962587   -1.8532034    6.8881278 
C     3.5879747   -2.5243430    4.9451103 
C    -0.3097736   -4.9922028    2.9203708 
C     3.3833895    0.7508335   -7.5366048 
C     8.8764365    4.4730603   -0.5898250 
C     9.6030667    5.3833105   -0.2366341 
C    10.4381678    6.4510701    0.1806319 
C    11.3135112    6.2955228    1.2739472 
C    12.1226176    7.3491701    1.6806354 
C    12.0666334    8.5788085    1.0255245 
C    11.2014072    8.7402141   -0.0614059 
C    10.3996474    7.6853780   -0.4931174 
C     8.3446502   -4.8516862   -1.7060469 
C     8.9441911   -5.9079697   -1.6264957 
C     9.6289241   -7.1464329   -1.5374102 
C    11.0127715   -7.2279980   -1.7927002 
C    11.6714477   -8.4484673   -1.7050034 
C    10.9723214   -9.6088338   -1.3733470 
C     9.6003569   -9.5336259   -1.1089464 
C     8.9292711   -8.3147499   -1.1826136 
C     2.9060311    0.8960307   -8.6467955 
C     2.3281862    1.0723560   -9.9292947 
C     2.8165013    0.3683465  -11.0483712 
C     2.2347061    0.5474622  -12.2975827 
C     1.1695198    1.4319082  -12.4629800 
C     0.6741984    2.1281680  -11.3550561 
C     1.2400561    1.9496003  -10.0943856 
S    11.1427086   10.3073555   -0.8917977 
O     8.5984364   10.0917293   -0.0635701 
C     9.4106947   10.7805510   -0.6334922 
C     9.1062075   12.1395222   -1.2260241 
S     8.7437403  -11.0117860   -0.6297726 
O     7.2183535  -10.2703278   -2.7132956 
C     7.4102211  -11.0982734   -1.8535705 
C     6.5630100  -12.3377948   -1.6621032 
S    -0.7151910    3.2078316  -11.5817651 
O     1.0121675    4.9332089  -10.4629424 
C    -0.0854598    4.7828179  -10.9458550 
C    -1.1092961    5.8882281  -11.0904263 
H    -3.5779945    3.3765856    3.6193928 
H    -4.7604646   -3.2447118    6.0233710 
H    -7.0253938   -0.9241875    9.3197170 
H   -11.2185164   -0.4169284   10.0641676 
H    -9.5447636    0.6472755    6.2543592 
H    -7.4774942   -2.0039542   12.6798205 
H    -7.1373258   -2.4129143   10.9886523 
H    -6.8606730   -0.7568940   11.5817039 
H    -9.3819406   -0.5611897   13.3275131 
H   -10.5021298    0.0898996   12.1146552 
H    -8.8471313    0.7214115   12.2153949 
H    -9.5190169   -3.3047871   10.7512916 
H    -9.7711675   -2.9212121   12.4713228 
H   -10.9016950   -2.3093736   11.2469943 
H   -14.0388545    0.4583326    8.1060487 
H   -13.0801506   -0.9580889    8.5831107 
H   -13.0083108    0.5403275    9.5401104 
H   -12.8920548    2.5807224    7.2918009 
H   -11.1308262    2.5872700    7.0222851 
H   -11.7726241    2.5557366    8.6747891 
H   -12.1891054   -0.9380873    6.1422916 
H   -13.1886441    0.5045142    5.8549256 
H   -11.4592966    0.5395295    5.4831767 
H     1.0308593   -0.9148912    3.3513091 
H     3.0554159   -0.9576528    1.9196252 
H     0.9619305    1.2981387   -1.0867042 
H    -1.0569975    1.3397402    0.3527037 
H     6.5298826    2.1099783   -3.7643267 
H     8.0175585    3.9577067   -3.0757384 
H     7.8111154    2.6038270    1.0011900 
H     6.3078630    0.7651004    0.3058051 
H     6.2195341   -1.2009074   -4.4819053 
H     5.3581929   -0.9054298   -6.7738839 
H     2.5813679    2.0530646   -5.3491162 
H     3.4474664    1.7479198   -3.0524026 
H     4.4718710   -2.3731559   -1.5308863 
H     5.7146264   -4.5093966   -1.3624471 
H     9.3739387   -2.4390519   -2.2669553 
H     8.1278066   -0.3133922   -2.4281442 
H    -9.9221446    1.9511123    2.5489278 
H   -10.6823593    4.7314746    5.7212232 
H     2.2443496   -4.2280637    3.2890010 
H     1.6396377   -1.5480213    6.5799992 
H    -6.4076782    2.6248810    2.2817111 
H    -6.8431210    1.0956765    3.0488687 
H    -7.7986814    1.6878323    1.6812512 
H   -12.2800269    4.0194482    3.1591513 
H   -12.2141663    2.2631617    3.3737781 
H   -12.5379858    3.3219526    4.7642705 
H    -8.9908865    5.6143260    7.0065213 
H    -7.4941269    4.6497031    7.1354845 
H    -7.5550517    6.0554059    6.0615033 
H    -0.3806091   -1.5249344    7.7312225 
H    -1.5243256   -0.9739673    6.4981078 
H    -1.7569631   -2.5522830    7.2537104 
H     4.1250590   -3.1001656    4.1850138 
H     3.7649689   -1.4575238    4.7567042 
H     4.0265127   -2.7570290    5.9241581 
H    -0.7259166   -5.8915672    3.3933737 
H    -1.1084926   -4.5232571    2.3361761 
H     0.4936654   -5.3034486    2.2461950 
H    11.3475020    5.3410840    1.7909360 
H    12.7964585    7.2194753    2.5242212 
H    12.6814311    9.4115168    1.3554037 
H     9.7317334    7.8127124   -1.3379673 
H    11.5552404   -6.3255003   -2.0582289 
H    12.7381738   -8.5021774   -1.9063160 
H    11.4813895  -10.5668992   -1.3214045 
H     7.8672006   -8.2578309   -0.9736200 
H     3.6501635   -0.3157276  -10.9197890 
H     2.6195005    0.0016886  -13.1558447 
H     0.7247654    1.5868795  -13.4417126 
H     0.8522431    2.4854965   -9.2356367 
H     8.3067642   12.0257821   -1.9666964 
H     8.7383868   12.7913275   -0.4256095 
H     9.9855254   12.5908013   -1.6952440 
H     5.5135700  -12.0357721   -1.5732618 
H     6.6623680  -12.9656996   -2.5552325 
H     6.8639056  -12.9089415   -0.7784937 
H    -1.3067203    6.3151408  -10.1007337 
H    -0.6809380    6.6751142  -11.7217332 
H    -2.0431014    5.5286703  -11.5327683 
