# Supplementary material for: Hot luminescence from single-molecule chromophores electrically and mechanically self-decoupled by tripodal scaffolds
Source: Nat Commun. 2023 Dec 12;14:8253. doi: 10.1038/s41467-023-43948-y (PMC10716191; doi:10.1038/s41467-023-43948-y)
Supplement: Supplementary file 5 — Supplementary Data 2 [file 41467_2023_43948_MOESM5_ESM.txt]

183
Energy =
N    -1.6040887    0.0326267    2.7929921 
C    -1.9261447    1.2540454    3.4531210 
C    -3.2712874    1.3703035    4.0106138 
C    -3.9752611    0.1632332    4.2747166 
C    -3.5676878   -1.0660607    3.6982933 
C    -2.3721677   -1.1397077    2.8373394 
C    -3.8110865    2.6086804    4.4796165 
C    -4.8143309    2.5180844    5.4850384 
C    -5.4196745    1.3289709    5.8190542 
C    -5.0802246    0.1201435    5.1616270 
C    -5.7781315   -1.0843148    5.4348153 
C    -5.4853235   -2.2472065    4.6641284 
C    -4.3053871   -2.2165429    3.8742082 
C    -6.4804058    1.3633874    6.8471671 
N    -7.0071078    0.1149101    7.1973343 
C    -6.6250407   -1.1309362    6.6281417 
C    -7.9530518    0.0763946    8.2908282 
C    -7.5510823   -0.4152068    9.5295964 
C    -8.4607092   -0.4549568   10.5831904 
C    -9.7612737    0.0217384   10.3548166 
C   -10.1724323    0.5237555    9.1209877 
C    -9.2395380    0.5383881    8.0759999 
C    -8.0925153   -1.0008137   11.9663432 
C   -11.5847539    1.0620786    8.8728901 
C    -6.6305210   -1.4674337   12.0335864 
C    -8.3042150    0.1045140   13.0232817 
C    -9.0055582   -2.2024754   12.2936578 
C   -12.4761330    0.9548094   10.1191416 
C   -11.4902218    2.5482521    8.4643102 
C   -12.2447380    0.2576582    7.7323589 
O    -6.8618913    2.3959315    7.3879081 
O    -6.9718239   -2.1682733    7.1889370 
O    -1.0505399    2.1113308    3.5625612 
O    -2.0317724   -2.1498686    2.2313597 
C    -0.3525916   -0.0227483    2.0807686 
C     0.8551845    0.0596985    2.7694336 
C     2.0522036    0.0233631    2.0661647 
C     2.0549144   -0.1043501    0.6653445 
C     0.8240777   -0.2025170   -0.0106980 
C    -0.3705441   -0.1578611    0.6943148 
N    -3.4660319    3.8291097    3.9777486 
N    -6.2848526   -3.3502202    4.6114191 
C    -4.0361235    5.0962573    4.4751499 
C    -4.2028356    5.9377454    3.2107733 
C    -2.9964181    5.5216620    2.3650097 
C    -2.8255374    4.0274840    2.6635945 
C    -5.8895823   -4.5534145    3.8565355 
C    -7.1269653   -5.4472582    3.9358121 
C    -8.2708392   -4.4257885    3.9325246 
C    -7.7356531   -3.3350288    4.8619363 
C     3.2728591   -0.1172996   -0.0679117 
C     5.4953893   -0.0441365   -1.5642788 
C     6.3223471    1.1822540   -1.1218064 
C     6.8387370    2.1022371   -2.0354039 
C     7.6204626    3.1691027   -1.6028181 
C     7.9097187    3.3395114   -0.2371685 
C     7.3845805    2.4060591    0.6810391 
C     6.6038788    1.3498745    0.2397617 
C     5.0382897    0.0990779   -3.0320849 
C     5.6416949   -0.6128709   -4.0702993 
C     5.2235872   -0.4426249   -5.3863075 
C     4.1838465    0.4509876   -5.6987727 
C     3.5810538    1.1714572   -4.6465132 
C     4.0043364    0.9927455   -3.3391431 
C     6.3316890   -1.3255079   -1.3873864 
C     5.6981971   -2.5537997   -1.1747275 
C     6.4329534   -3.7282874   -1.0918365 
C     7.8362325   -3.7060409   -1.2218225 
C     8.4695569   -2.4658535   -1.4290566 
C     7.7242301   -1.2959929   -1.5082025 
C     4.2919325   -0.1082275   -0.7252882 
C     3.7408912    0.6208487   -7.0338809 
C     8.7111573    4.4224262    0.2023367 
C     9.4048076    5.3529048    0.5688003 
C    10.2208324    6.4330080    0.9895948 
C    10.7130564    6.4924773    2.3090898 
C    11.5206226    7.5496808    2.7103821 
C    11.8453681    8.5710918    1.8180348 
C    11.3640035    8.5166011    0.5058594 
C    10.5632293    7.4563925    0.0865469 
C     8.5893333   -4.9042628   -1.1491091 
C     9.2299522   -5.9378007   -1.0974782 
C     9.9627637   -7.1500892   -1.0469150 
C    11.3522743   -7.1657676   -1.2832030 
C    12.0576269   -8.3623185   -1.2398222 
C    11.4003854   -9.5629073   -0.9719066 
C    10.0230027   -9.5532634   -0.7263544 
C     9.3052599   -8.3594881   -0.7550578 
C     3.3462997    0.7730446   -8.1750348 
C     2.8717149    0.9536739   -9.4983360 
C     3.5257944    0.3493485  -10.5909016 
C     3.0461878    0.5297152  -11.8825937 
C     1.9187113    1.3166323  -12.1163353 
C     1.2605075    1.9139449  -11.0358706 
C     1.7246075    1.7337714   -9.7346878 
S    11.8125513    9.8056986   -0.6281467 
O     9.1420226   10.0761566   -0.6236816 
C    10.1913831   10.4987791   -1.0489182 
C    10.3139098   11.6662071   -2.0042207 
S     9.2134476  -11.0840746   -0.3409433 
O     7.7460595  -10.3104060   -2.4532016 
C     7.9349755  -11.1676331   -1.6221601 
C     7.1280469  -12.4439768   -1.5192376 
S    -0.2023137    2.8683644  -11.3482723 
O     1.2864129    4.7166148  -10.0918186 
C     0.2390836    4.4791875  -10.6467052 
C    -0.8707273    5.4909282  -10.8367345 
H    -5.1648777    3.3947168    6.0154068 
H    -3.9608673   -3.1009392    3.3505661 
H    -6.5347220   -0.7724253    9.6440085 
H   -10.4708164   -0.0027181   11.1755072 
H    -9.5027861    0.9244810    7.0958373 
H    -6.4144841   -1.8505132   13.0379616 
H    -6.4320394   -2.2722026   11.3156125 
H    -5.9357750   -0.6430332   11.8320020 
H    -8.0489596   -0.2726103   14.0218696 
H    -9.3463540    0.4420962   13.0447795 
H    -7.6704657    0.9726070   12.8077693 
H    -8.8724279   -3.0013504   11.5549143 
H    -8.7631731   -2.6026248   13.2865529 
H   -10.0620351   -1.9117226   12.2931485 
H   -13.4738787    1.3467271    9.8888801 
H   -12.5909674   -0.0864163   10.4444193 
H   -12.0715512    1.5375568   10.9554738 
H   -12.4923209    2.9521071    8.2701785 
H   -10.8877574    2.6758840    7.5584012 
H   -11.0256733    3.1387875    9.2623150 
H   -12.3214072   -0.8025838    8.0009681 
H   -13.2547153    0.6396853    7.5358769 
H   -11.6673410    0.3323056    6.8041715 
H     0.8536651    0.1665716    3.8487505 
H     2.9980470    0.0970482    2.5943159 
H     0.8188092   -0.3079792   -1.0915245 
H    -1.3204341   -0.2371938    0.1748706 
H    -3.3400049    5.5654665    5.1853585 
H    -4.9866371    4.9296944    4.9828204 
H    -5.1375919    5.6585767    2.7091067 
H    -4.2336631    7.0099747    3.4265145 
H    -2.1031607    6.0678558    2.6905520 
H    -3.1333462    5.7088334    1.2960415 
H    -3.3373943    3.3843244    1.9306287 
H    -1.7758815    3.7286721    2.6939586 
H    -4.9949947   -5.0077784    4.2971415 
H    -5.6668170   -4.2955975    2.8098144 
H    -7.1716939   -6.1581882    3.1058054 
H    -7.1280216   -6.0108346    4.8764193 
H    -9.2197735   -4.8373995    4.2883831 
H    -8.4208380   -4.0317312    2.9192852 
H    -8.1294926   -2.3338651    4.6459689 
H    -7.9467016   -3.5527766    5.9137933 
H     6.6300710    1.9903233   -3.0949620 
H     8.0168412    3.8812436   -2.3206733 
H     7.5969622    2.5264519    1.7394550 
H     6.2016924    0.6390477    0.9570221 
H     6.4406225   -1.3152604   -3.8543109 
H     5.6956741   -1.0082277   -6.1843985 
H     2.7777847    1.8667014   -4.8729868 
H     3.5261279    1.5475835   -2.5363253 
H     4.6165772   -2.5829369   -1.0716698 
H     5.9315414   -4.6778526   -0.9282454 
H     9.5509726   -2.4317153   -1.5252900 
H     8.2321112   -0.3491125   -1.6670117 
H    10.4549170    5.6990284    3.0041870 
H    11.8955015    7.5862471    3.7300039 
H    12.4617997    9.4081281    2.1328727 
H    10.1944468    7.4157447   -0.9323502 
H    11.8613605   -6.2313944   -1.5003490 
H    13.1283010   -8.3650599   -1.4275533 
H    11.9457325  -10.5022170   -0.9557611 
H     8.2390180   -8.3530418   -0.5602372 
H     4.4066891   -0.2589099  -10.4083262 
H     3.5588019    0.0619648  -12.7192444 
H     1.5503209    1.4715280  -13.1263418 
H     1.2103353    2.1930869   -8.8982209 
H     9.7364297   11.4390566   -2.9075526 
H     9.8719032   12.5501866   -1.5306638 
H    11.3549122   11.8715498   -2.2708310 
H     6.0672874  -12.1813649   -1.4393694 
H     7.2686649  -13.0173434   -2.4427730 
H     7.4278828  -13.0519942   -0.6604920 
H    -1.1527076    5.8889155   -9.8555294 
H    -0.4842676    6.3189908  -11.4418716 
H    -1.7460583    5.0542957  -11.3269623 
